# Supplementary material for: Effect of resistance training on muscle properties and function in women with generalized joint hypermobility: a single-blind pragmatic randomized controlled trial
Source: BMC Sports Sci Med Rehabil. 2021 Feb 8;13:10. doi: 10.1186/s13102-021-00238-8 (PMC7871640; doi:10.1186/s13102-021-00238-8)
Supplement: Supplementary file 4 — Additional file 4: S4. Basic dataset supporting the conclusions of this article. [file 13102_2021_238_MOESM4_ESM.xlsx]

## Sheet: general information
Effect of Resistance Training on Muscle Properties and Function in Women with Generalized Joint Hypermobility: A Single-Blind Pragmatic Randomized Controlled Trial
Gere Luder 1,2 Daniel Aeberli 3, Christine Mueller Mebes 1, Bettina Haupt-Bertschy 1, Jean-Pierre Baeyens 2, Martin L. Verra 1
1 Department of Physiotherapy, Bern University Hospital, Insel Group, Bern, Switzerland
2 Faculty of Physical Education and Physical Therapy, Vrije Universiteit Brussel, Brussel, Belgium
3 Department of Rheumatology, Clinical Immunology and Allergology, Bern University Hospital and University of Bern, Bern, Switzerland
S4 File. Original, de-identified primary and secondary outcome variables.
Please contact the corresponding author if you plan to conduct analyses on these data for publication: gere.luder@insel.ch
Reference: BMC Sports Science, Medicine and Rehabilitation 2021, doi: 10.1186/s13102-021-00238-8
Abstract
Background
Generalized joint hypermobility is defined as an excessive range of motion in several joints. Having joint hypermobility is not a pathology, but when associated with pain and other symptoms, it might affect health and daily function. Evidence for physiotherapy management is sparse and resistance training might be a possible intervention. Thus, the effects of 12-week resistance-training on muscle …
Methods
In this single-blind randomized controlled trial women between 20 and 40 years with generalized joint hypermobility (Beighton score of at least 6/9) were included. Participants were randomly allocated to 12-week resistance training twice weekly (experimental group) or no lifestyle change (control group). Resistance training focused on leg and trunk muscles aiming for hypertrophy. The primary outc…
Results
Of 51 participating women 27 were randomised to training and 24 into the control group. In each group 11 women fulfilled the Brighton criteria, while 24 (89%) in the training group and 21 (88%) in the control group mentioned any pain. The mean strength of knee extensors varied in the training group from 0.63 (sd 0.16) N/bm before training to 0.64 (sd 0.17) N/bm after training and in the control g…
Conclusions
No improvement in strength or muscle mass by resistance training was found. Low resistance levels, as well as the choice of outcome measures were possible reasons. Closer supervision and a more individualized training might be important. However, program adherence was good with few side effects or problems triggered by the resistance training.

## Sheet: variable description
Variable name	Variable description	unit	remarks
group	randomisation group		1=training group, 2=control group
time	time point of measurement		1=baseline, 2=after training respectively waiting time
BS	Beighton score	n/9
BC	Brighton criteria fullfilled		1=yes, 0=no
weight	Weight measured by force plate	Newton
Ext_Fmax_bm	Maximum strength of knee extensors	N/bm	Normalised to body mass
Ext_RFD20-80_bm	Rate of force development of knee extensors	N/bm/s	Normalised to body mass
Flex_Fmax_bm	Maximum strength of knee flexors	N/bm	Normalised to body mass
Flex_RFD20-80_bm	Rate of force development of knee flexors	N/bm/s	Normalised to body mass
tCSA_bm	Cross sectional area of thigh	mm2/bm	Normalised to body mass
mCSA_fem_bm	Muscle cross sectional area of thigh	mm2/bm	Normalised to body mass
mass_muscle_fem	Muscle mass at thigh	mg
dens_muscle_fem	Muscle density at thigh	mg/mm2
SF36_pfi	SF-36: physical functioning	0-100
SF36_rolph	SF-36: role physical	0-100
SF36_pain	SF-36: bodily pain	0-100
SF36_ghp	SF36: general health	0-100
SF36_vital	SF-36: vitality	0-100
SF36_social	SF-36: social functioning	0-100
SF36_rolem	SF-36: role emotional	0-100
SF36_mhi	SF-36: mental health	0-100
SF36_ksk	SF-36: physical health sum score
SF36_psk	SF-36: mental health sums core
walking	AIMS-2: walking and bending	0-10	low scores indicate better health
social activity	AIMS-2: social activity	0-10	low scores indicate better health
pain	AIMS-2: pain	0-10	low scores indicate better health
tension	AIMS-2: level of tension	0-10	low scores indicate better health
satisfaction	AIMS-2: satisfaction	0-10	low scores indicate better health
health perceptions	AIMS-2: health perceptions	0-10	low scores indicate better health
impact	AIMS-2: impact	0-10	low scores indicate better health
physical component	AIMS-2: physical component	0-10	low scores indicate better health
affect	AIMS-2: affect	0-10	low scores indicate better health
social interaction	AIMS-2: social interaction	0-10	low scores indicate better health
HM_Q_sum	Hypermobility questionaire: total score	20-100	Imputation bei "last carry forward" und nicht linear regression…
t_Fmax1_up	GRF stair up: time to first peak	ms
Fmax_bm_up	GRF stair up: first peak in % body mass	%bw
LR_bm_up	GRF stair up: loading rate to first peak	%bm/s
cont_up	GRF stair up: contact time	1/min
t_Fmax1_down	GRF stair down: time to first peak	ms
Fmax_bm_down	GRF stair down: first peak in % body mass	%bw
LR_bm_down	GRF stair down: loading rate to first peak	1/min
cont_down	GRF stair down: contact time	ms
BF_max_up	EMG stair up, biceps femoris, maximal activation	%MVC	normalised to maximum voluntary isometric contraction
ST_max_up	EMG stair up, semitendinosus, maximal activation	%MVC	normalised to maximum voluntary isometric contraction
VL_max_up	EMG stair up, vastus lateralis, maximal activation	%MVC	normalised to maximum voluntary isometric contraction
VM_max_up	EMG stair up, vastus medialis, maximal activation	%MVC	normalised to maximum voluntary isometric contraction
BF_max_down	EMG stair down, biceps femoris, maximal activation	%MVC	normalised to maximum voluntary isometric contraction
ST_max_down	EMG stair down, semitendinosus, maximal activation	%MVC	normalised to maximum voluntary isometric contraction
VL_max_down	EMG stair down, vastus lateralis, maximal activation	%MVC	normalised to maximum voluntary isometric contraction
VM_max_down	EMG stair down, vastus medialis, maximal activation	%MVC	normalised to maximum voluntary isometric contraction

## Sheet: data
VP-ID	group	time	BS	BC	weight	Ext_Fmax_bm	Ext_RFD20-80_bm	Flex_Fmax_bm	Flex_RFD20-80_bm	tCSA_bm	mCSA_fem_bm	mass_muscle_fem	dens_muscle_fem	SF36_pfi	SF36_rolph	SF36_pain	SF36_ghp	SF36_vital	SF36_social	SF36_rolem	SF36_mhi	SF36_ksk	SF36_psk	walking	social activity	pain	tension	satisfaction	health perceptions	impact	physical component	affect	social interaction	HM_Q_sum	t_Fmax1_up	Fmax_bm_up	LR_bm_up	cont_up	t_Fmax1_down	Fmax_bm_down	LR_bm_down	cont_down	BF_max_up	ST_max_up	VL_max_up	VM_max_up	BF_max_down	ST_max_down	VL_max_down
1	0	1	9	0	565.24	0.659791	3.36733	0.331877	0.855155	27.5686	14.8872	666.95	79.259	100	100	100	97	65	50	100	68	61.1078	43.5767	0	5.5	0	0	0	3.34	0	0.333333	0	4.625	29	0.214167	110.05	112.79	0.778333	0.186502	123.093	128.715	0.801167	12.1549	8.947	38.5173	13.7088	7.15171	4.43211	20.3517
2	0	1	8	0	556.45	0.388966	1.66271	0.221188	0.809959	22.7011	11.9089	522.8	78.893	100	100	100	77	50	75	100	60	59.3227	42.8859	0	4	0	4.5	0.418	3.34	0	0	4.75	3.5625	43	0.227835	107.01	101.554	0.8265	0.149998	139.135	189.063	0.8215	5.00848	13.5868	39.3156	30.7786	3.92955	10.065	24.623
3	1	1	8	1	618.7	0.604299	3.65554	0.280394	1.32001	21.4707	11.0381	528.84	77.437	95	100	52	87	70	100	100	84	50.4151	57.0242	1.5	4.5	0	3.5	0	3.34	0	0.25	2.5	3.5	33	0.154	111.887	164.372	0.704333	0.1515	157.06	199.05	0.648167	8.5033	34.1308	38.2701	62.3331	4.16147	22.5724	16.3179
4	1	1	9	0	505.45	0.723355	1.28028	0.409971	0.989041	22.2109	13.4472	549.23	80.8061	100	100	100	100	60	100	100	84	59.2814	53.3104	0	3.5	0	2.5	0	0	0	0	1.5	3.625	27	0.226665	109.563	111.422	0.828833	0.204665	122.447	129.53	0.769667			47.1128	16.0442			24.5268
5	0	1	9	0	630.44	0.644471	1.67395	0.307211	0.516132	21.4263	11.9871	606.06	80.1972	95	100	100	87	55	87.5	100	68	58.6806	47.5333	0	5.5	0	5	0.418	0	0	0	4.25	2.75	36	0.2195	106.06	90.4742	0.756167	0.143498	152.99	159.37	0.7005	23.3678	9.82025	19.7032	18.8566	12.593	6.31671	16.7702
6	0	1	9	1	692.05	0.359569	1.18011	0.0539094	0.0179542	23.6684	12.7888	715.3	80.8202	90	100	100	82	55	100	100	84	55.1335	53.8913	0.5	5	1	2.5	0.209	0	5	0.0833333	2	3.75	38	0.154833	113.523	150.067	0.581333	0.152498	123.473	149.588	0.503167	90.8098	46.4681	80.6982	54.9016	31.0311	48.8104	29.0658
7	1	1	9	0	570.84	0.798157	4.93743	0.460935	1.75024	23.8603	15.7718	731.67	81.2682	100	100	84	92	75	100	100	88	55.8517	56.804	0.5	2.5	1.5	2	0	3.34	0	0.0833333	1.25	2.1875	34	0.248002	105.933	94.0717	0.866167	0.223	126.822	102.785	0.8125		9.1163	32.8991	14.1025		6.02503	14.6249
8	1	1	6	1	532.42	0.922242	4.09885	0.477931	2.26686	22.016	15.4037	663.73	80.9303	100	100	72	100	80	100	100	96	54.3128	59.9589	0	3	2	1.5	0	0	0	0	0.75	2.75	34	0.184998	111.427	139.79	0.658333	0.1585	135.823	214.658	0.580167	7.11579	8.44161	20.7066	17.9915	2.85913	2.21866	10.393
9	0	1	8	0	412.32	0.643723	1.6698	0.242001	0.806671	23.9184	15.3722	496.78	78.3781	100	75	74	85	75	100	100	84	51.5302	57.1046	0	5.5	1	2	0.209	3.34	0	0.0833333	1.5	2.75	30	0.133834	123.848	302.09	0.590333	0.144665	158.462	311.237	0.507333	16.1692	45.786	45.912	69.4702	6.98686	16.8834	26.5017
10	0	1	8	1	525.99	0.56887	5.6166	0.321683	0.501324	26.4371	14.8072	626.26	80.4091	100	100	84	95	85	100	100	92	55.8707	58.9871	0.5	3.5	1.5	2.5	1.463	3.34	2.5	0.25	2	3	36	0.189667	107.015	134.095	0.707167	0.127998	144.152	210.105	0.669833	9.90863	7.35702	43.3607	38.4483	11.8228	3.56328	29.9844
11	1	1	9	0	497.34	0.673061	4.13343	0.473077	3.66986	25.7248	14.3981	586.67	81.9285	100	100	84	77	40	100	100	96	52.5332	55.1316	0	5	3	2.5	0	3.34	2.5	0	1.75	2.5	45	0.1775	113.067	157.8	0.725333	0.157498	144.902	164.908	0.750333	11.7595	19.1691	22.5697	53.4543	10.7195	7.82092	22.8317
12	0	1	9	1	679.96	0.61283	2.29348	0.373816	1.02081	23.9329	14.021	768.17	80.5742	100	100	100	77	40	100	100	64	58.6106	45.8398	0	4	0	5	1.045	3.34	0	0	2.5	3.25	28	0.181667	105.271	109.266	0.683	0.157165	143.592	131.137	0.6235	8.53556	6.6544	0.952039	49.1011	2.68653	3.31258	0.777242
13	1	1	8	0	565.59	0.550752	5.31031	0.24888	1.53827	21.5335	11.9737	560.34	82.7408	60	50	51	35	10	87.5	100	76	32.3644	52.3853	2.5	5.5	6	4	1.045	6.68	7.5	0.666667	3.25	4.625	75	0.210002	107.13	109.199	0.749	0.192667	130.788	147.545	0.730167	8.52709	8.89754	18.2155	23.808	6.34855	7.13266	13.8242
14	1	1	9	1	593.64	0.977326	3.49045	0.395021	1.32489	24.1953	15.5384	740.89	80.3203	95	33.3333	52	72	45	50	66.6667	52	47.3148	37.7365	0.5	5.5	5	5	2.508	6.68	5	0.166667	4.25	4.625	40	0.199833	107.313	108.673	0.750667	0.163833	128.538	161.608	0.705833	4.62264	5.22756	21.9857	24.9614	1.79615	2.91958	14.8726
15	0	1	7	0	513.35	0.549917	6.53379	0.238827	1.81388	25.7938	16.912	702	80.8592	100	100	100	100	85	100	100	100	57.6657	60.445	0	1.5	0	1.5	0	0	0	0	1	0.75	34	0.183667	115.812	154.37	0.765	0.173167	132.878	183.95	0.8205	1.11957	19.6309	29.2163	46.7321	0.75405	21.8458	24.3777
16	0	1	8	0	645.32	0.580053	2.28968	0.382508	0.392988	23.615	14.7121	760.56	80.1095	100	100	62	95	80	100	100	88	53.3265	58.2531	0	2.5	0	1	0	0	0	0	1	2.1875	37	0.2045	118.287	118.456	0.731	0.170167	141.575	162.485	0.662333	7.80176	6.07717	38.0853	32.8268	3.96119	4.88116	8.24959
17	1	1	8	0	565.52	0.591314	2.0508	0.362817	0.570906	21.8945	11.4636	521.08	80.3779	100	100	100	82	70	100	100	84	57.1923	54.5783	0	4.5	0	3	0	3.34	2.5	0.0833333	2.5	3.5	29	0.178	108.972	125.213	0.761167	0.163502	130.983	158.723	0.7465	6.39757	11.4352	22.663	24.1042	4.03741	6.53972	18.0395
18	1	1	6	0	913.31	0.482706	2.05858	0.256671	0.880014	24.7834	9.65432	717.88	81.4164	100	100	100	82	75	100	100	88	56.7711	56.221	0	2.5	0	2.5	0	3.34	2.5	0	1.75	1.5625	36	0.266333	100.352	54.9008	0.928833	0.168	138.422	91.1875	0.878167	7.67282	11.0552	26.3205	33.3671	3.45102	7.66283	12.2229
19	0	1	7	0	617.04	0.317351	0.945605	0.183755	0.314987	28.523	12.4398	651.22	84.8403	95	25	100	57	60	100	100	80	45.7322	55.8047	0	5	1.5	4	0.418	3.34	5	0.0833333	3	3.125	39	0.214668	102.469	102.707	0.773333	0.1575	144.59	221.6	0.700833	5.62057	5.89848	20.3582	12.9409	1.71248	1.97471	6.12456
20	0	1	9	0	765.39	0.510485	0.516469	0.19352	0.23565	22.8884	11.4931	717.96	81.6171	95	100	62	47	45	87.5	100	80	47.0017	51.5233	1	3	2.5	3.5	1.672	3.34	2.5	0.166667	2.5	2.75	61	0.205663	106.163	95.1838	0.804	0.1755	140.827	125.435	0.842833	14.772	19.2317	69.0894	86.4949	4.85	4.24953	32.4842
21	1	1	8	0	581.86	0.647097	2.81347	0.230942	0.469713	22.851	12.7433	597.69	80.6074	100	100	84	100	15	100	100	64	58.955	43.5024	0	4.5	0	5	1.254	0	0	0	4.25	3.08125	33	0.208167	108.925	118.223	0.7675	0.134667	154.315	193.568	0.737333	20.8107	31.5029	77.2162	24.5754	16.6353	23.6905	51.5913
22	0	1	9	1	549.06	0.52242	1.52161	0.132984	0.554099	22.7975	13.7719	604.32	79.9194	100	100	84	97	75	87.5	100	84	57.0025	54.1848	0	5.5	0	3	0	0	0	0	2.25	3.16562	46	0.174	119.245	155.372	0.667833	0.177665	137.382	171.072	0.651833	14.2658	69.6517	92.3042	80.3075	5.49445	30.5044	47.607
23	1	1	7	1	558.05	0.590951	1.12993	0.166447	0.120614	22.8733	13.6488	614.29	80.6504	100	100	51	47	66.6667	100	100	75	47.3143	54.0715	0.5	2.5	5.5	6	1.463	6.68	5	0.0833333	5.25	2.8125	62	0.217167	111.958	113.817	0.729	0.164	144.75	208.808	0.673667	46.0643	55.1708	60.7313	70.8139	13.2825	19.6087	37.1495
24	0	1	9	0	571.42	0.68097	4.04537	0.371636	0.688214	21.867	13.279	610.13	80.4083	100	100	100	87	65	100	66.6667	84	59.6804	49.5945	0	4.5	0	3	0.418	3.34	0	0	2	2.25	33	0.202	109.982	121.672	0.689667	0.1475	138.29	192.127	0.633333	5.3238	9.13717	25.0583	18.0754	4.29569	4.70843	12.7538
25	1	1	8	0	549.71	0.688618	1.94892	0.380746	1.22758	24.6322	13.9582	603.21	78.6151	80	75	51	72	60	100	100	84	42.9109	58.4735	2	4.5	2	3.5	1.463	3.34	2.5	0.666667	3	4.125	54	0.143667	116.472	211.17	0.607333	0.152333	125.817	177.537	0.600333	5.67408	12.7095	26.3265	20.6911	1.16663	2.97162	10.2754
26	0	1	8	0	678.56	0.384196	0.770962	0.240542	0.321437	26.9832	14.573	795.62	80.4578	95	100	100	87	70	100	100	84	56.8849	55.0416	0	3	0	3	0	0	2.5	0	2.25	3.0625	30	0.230167	100.195	89.4978	0.832667	0.121667	159.427	182.58	0.766167	10.173	7.93176	66.0113	64.7744	11.9017	5.22861	31.8969
27	0	1	8	1	757.35	0.409322	1.26966	0.0845105	0.234001	25.373	12.0109	715.77	78.6865	100	75	100	72	55	75	100	80	53.7248	49.795	0	4	0	3.5	0.836	3.34	2.5	0.166667	3.25	2.3125	33	0.2265	111.208	82.4705	0.744667	0.183165	133.878	104.124	0.755667	42.3506	23.2492	80.7031	39.2297	53.353	20.4613	42.7089
28	1	1	9	1	697.6	0.682397	2.82401	0.25486	0.881464	22.5452	12.5137	702.34	80.4555	95	100	72	87	55	100	100	80	53.3942	53.4278	0.5	5.5	4	2.5	1.254	3.34	2.5	0.25	2.25	4	48	0.246333	106.033	80.1325	0.826333	0.1875	125.217	100.002	0.8435	3.54489	6.50681	29.8794	30.87	3.83082	4.99911	20.7287
29	1	1	8	1	654.3	0.405074	1.2302	0.156017	0.503281	23.8649	10.6681	559.36	80.136	90	100	74	87	80	100	100	96	51.122	60.9821	1	0.5	1	2.5	0.209	3.34	0	0.5	2.75	1.5	37	0.213167	104.808	94.3477	0.811333	0.178667	125.99	115.144	0.727333	17.1699	10.7567	32.7139	89.3171	3.60746	5.3713	21.4969
30	1	1	9	1	591.15	0.472198	2.38083	0.161357	0.506259	25.1068	14.5393	693.95	80.7396	85	100	62	47	40	62.5	100	60	47.6154	43.567	1.5	7	2.5	5.5	1.254	6.68	5	0.25	4	4.75	61	0.18	117.493	141.448	0.652667	0.169833	138.42	152.982	0.634667	16.2943	6.99322	20.4204	18.7676	5.83962	3.10537	22.6575
31	0	1	6	0	686.9	0.158553	0.372596	0.172048	0.614458	25.0332	8.4725	473.52	81.3642	90	100	62	77	25	62.5	66.6667	76	52.0242	41.0741	1.5	4	2.5	3.5	1.463	3.34	2.5	0.333333	2.5	3.5625	47	0.248663	103.674	72.7455	0.909667	0.145667	137.472	135.59	0.821833	13.1565	9.55224		152.166	10.8306	7.4633	87.3702
32	0	1	9	1	860.6	0.52324	0.804415	0.222391	0.564099	24.9209	10.9891	771.86	81.616	45	0	0	37	50	62.5	33.3333	44	26.1973	41.9223	3	3.5	6	4.5	7.106	6.68	5	3.41667	4.75	3	91	0.186167	106.627	91.0368	0.6415	0.168332	141.76	103.425	0.5675	10.3959	10.7428	56.6849	19.4402	4.71594	3.75342	33.7823
33	1	1	9	0	644.75	0.651539	3.9704	0.309748	0.695541	24.4903	14.7774	762.59	80.0387	100	100	51	85	70	100	66.6667	80	53.3874	51.119	0	6	2.5	5	2.09	0	2.5	0.0833333	3.75	3.9375	48	0.170667	112.548	119.588	0.645833	0.161333	153.457	149.125	0.654	4.10289	5.34518	68.7689	34.3775	0.644861	1.44082	18.6034
34	1	1	7	1	644.3	0.189958	0.3774	0.150557	0.242183	24.3595	11.6617	611.44	81.3772	75	0	52	57	30	75	100	60	35.0817	48.9283	2.5	7.5	4	5.5	6.479	6.68	7.5	1.5	5	5.625	60	0.225167	100.818	84.5418	0.775167	0.170833	127.78	130.673	0.7395	9.72246	13.4533	90.4686	77.6756	3.88856	4.98987	37.2395
35	0	1	8	1	775.82	0.328452	0.98931	0.0760099	0.135732	24.0138	10.3764	669.87	83.2113	100	100	100	97	85	100	100	96	57.7846	59.3895	0	4	0	0	0	0	0	0	0	2	38	0.237833	102.629	66.8178	0.759667	0.189333	124.77	85.8928	0.754	27.6216	30.1026	66.1747	39.4506	18.6676	31.0317	21.6035
36	1	1	9	0	527.38	0.570841	1.44073	0.272574	0.556273	25.9573	16.116	707.28	83.2169	100	100	100	92	60	100	100	80	58.7817	52.2938	0	6	0	2.5	0	0	0	0	2	4.25	30	0.234833	107.763	98.5907	0.756667	0.191165	129.31	165.847	0.674833	13.782	16.6001	26.0324	28.252	7.93413	3.03687	23.4228
37	0	1	8	1	527.1	0.703586	1.8408	0.426978	0.797345	24.7007	15.3519	664.68	82.1405	95	100	72	65	10	62.5	33.3333	28	60.4262	21.2334	0	7	4	7.5	1.463	6.68	5	0	6	4.4375	52	0.1655	118.95	172.74	0.629167	0.131333	136.865	217.983	0.591833	12.7304	12.2639	49.5446	40.7252	4.70429	6.31694	27.188
38	0	1	7	1	678.28	0.664858	4.33603	0.280577	1.74398	27.1367	12.7004	694.1	80.574	100	100	100	72	55	87.5	100	64	58.2409	46.0689	0	5	0.5	4.5	1.045	3.34	2.5	0.166667	3.75	2.5	43	0.175333	105.098	126.94	0.649	0.162667	137.528	153.935	0.676333	4.28116	6.15027	16.4791	12.8851	1.48765	1.85803	12.2245
39	1	1	8	0	847.8	0.608953	2.92297	0.361984	2.41348	25.5868	11.4963	841.04	86.291	100	100	100	80	70	75	100	84	57.029	51.5911	0	7.5	0	4	0	0	0	0.0833333	2.5	3.75	30	0.191	102.541	79.0435	0.743333	0.151167	143.063	124.478	0.720333	6.09085	7.27886	26.7426	45.5644	11.5889	5.70825	16.4393
40	0	1	7	1	485.43	0.615372	0.56006	0.470078	1.71867	25.3863	16.7187	659.54	81.2667	90	100	84	82	45	62.5	100	52	56.886	40.2895	1	4.5	3	6.5	2.09	6.68	2.5	0.166667	5.25	4.75	47	0.156	117.892	196.502	0.659167	0.137166	158.167	269.565	0.596	8.34445	10.238			1.59829	5.27908
41	1	1	9	1	538.21	0.730607	3.33077	0.64276	1.54378	25.7111	13.1687	579.09	81.7058	100	100	84	77	45	100	100	80	54.5626	51.38	0	3	0	5	1.045	3.34	0	0.0833333	4.25	2.125	31	0.178	129.18	175.093	0.649667	0.1485	173.043	232.907	0.647833	8.71799	14.8396	46.5879	31.1981	4.15671	3.93951	14.052
42	1	1	8	0	679.93	0.762108	2.98669	0.398423	1.1493	25.362	12.3986	666.56	79.068	85	100	62	82	65	100	100	88	48.7333	58.1697	1	5	3	2.5	0.627	3.34	5	0.166667	2	2.8125	43	0.209165	111.465	122.377	0.804	0.198	131.563	127.066	0.885	8.47494	10.7984	20.1712	31.4491	5.78439	5.85884	7.21276
43	0	1	7	1	559.74	0.627416	4.44492	0.205667	1.34131	23.7675	11.0875	469.41	75.6365	90	100	51	92	40	87.5	100	76	50.5816	50.4867	2	7	5.5	3.5	1.045	3.34	2.5	0.666667	2	5.6875	72	0.201835	102.843	119.763	0.743833	0.195665	111.672	106.391	0.843667	31.065	11.9136	57.239	59.2117	14.8595	7.68596	28.2166
44	1	1	7	0	761.54	0.735286	3.51223	0.407346	1.11304	24.4689	12.4578	755.96	79.6831	100	100	84	0	0	100	100	0	0	0	0	6.5	1	3.5	0.836	3.34	2.5	0	2	3.875	33	0.209167	108.487	83.9362	0.697833	0.158667	145.742	110.638	0.656	9.09998	12.8474	29.9209	34.6966	4.11793	4.33806	11.1012
45	1	1	9	0	686.73	0.609279	3.49138	0.479694	2.92905	24.7295	12.1938	667.18	79.674	100	100	84	97	60	100	100	84	56.7537	53.9946	0	4.5	0	2	0	3.34	0	0	1.5	2.66562	35	0.199	103.547	95.0387	0.773333	0.141667	157.56	164.367	0.764167	2.48115	1.14551	38.8179	18.2824	2.80155	1.39597	17.4202
46	0	1	6	0	604.14	0.638792	4.21182	0.426605	3.87823	21.613	11.655	567.62	80.6136	100	75	100	65	75	100	66.6667	48	58.9095	42.0958	1	3	0	5	0	0	0	0.166667	3.75	3.375	48	0.210333	104.507	97.6208	0.780667	0.1385	169.755	237.272	0.710333	6.51384	5.84855	21.409	23.1787	3.12905	3.12678	13.0527
47	0	1	7	0	606.8	0.576071	3.68455	0.278823	0.939803	26.7028	11.6619	559.68	79.0907	100	100	100	87	65	100	100	80	58.2321	52.8966	0	4.5	0	2.5	0	3.34	0	0.0833333	2	3.5	28	0.262002	102.875	78.0815	0.925167	0.144832	161.928	166.648	0.811		24.7298	28.8902	34.8395		44.5124	16.3309
48	1	1	6	1	471.49	0.489915	4.51505	0.343782	2.92808	21.6176	11.2542	421.4	79.4162	85	75	84	72	60	100	66.6667	60	53.1638	45.754	1.5	3	0	2	0.418	3.34	2.5	0.333333	1.75	1.5	34	0.222335	101.776	116.063	0.852167	0.199833	145.603	186.035	0.7665	24.9005	16.7858	29.3798	25.9457	4.52214	4.1761	22.9694
49	1	1	8	1	652.47	0.545987	2.38393	0.241191	0.618439	24.7257	13.1377	685.93	80.0202	95	100	72	67	45	87.5	100	56	53.7646	44.4813	0	0	1	2.5	0	3.34	0	0	2	0	49	0.239833	111.742	84.3673	0.933167	0.175333	136.663	145.362	0.865	7.98651	11.5473	56.2765	60.6496	5.81205	7.39086	23.9701
50	1	1	7	0	579.32	0.71073	1.52845	0.469257	0.672984	27.0615	13.5062	628.67	80.3472	100	100	100	87	40	100	100	64	59.8478	45.762	0	4.5	0	3.5	0.209	0	0	0	2.25	2.66562	29	0.191332	102.249	110.017	0.751833	0.151833	159.33	178.188	0.6715	3.2897	9.57508	14.0754	25.8985	2.24966	4.01216	11.1383
51	1	1	6	0	666.02	0.685805	1.72477	0.471083	0.758817	24.4359	13.3519	722.54	81.2516	100	100	72	87	50	75	66.6667	36	61.6649	33.1105	0.5	1	2	4.5	1.881	3.34	2.5	0.166667	4.5	1.75	41	0.235833	105.684	82.5215	0.887	0.162667	146.45	125.775	0.836167	7.88375		39.6345	47.3072	3.3066		23.4065
1	0	2	9	0	554.52	0.57163	2.69468	0.339144	0.903464	27.1668	15.4361	673.28	78.6576	100	100	84	87	65	62.5	100	64	58.1621	44.738	0	5.5	0	5	0.836	3.34	0	0	4.5	4.3125	29	0.212667	108.782	119.883	0.741333	0.183833	121.82	133.79	0.778167	24.9622	6.0336	27.3855	12.8804	7.59775	3.06612	31.7209
2	0	2	8	0	548.72	0.438183	1.11877	0.364703	0.773068	22.6435	12.3909	550.35	80.9441	100	100	100	77	60	87.5	100	64	58.9284	46.5938	0	3	0	5	0.418	0	0	0.333333	4.5	1.8125	45	0.222335	109.778	109.044	0.813333	0.138833	148.532	195.385	0.774833	6.1416	17.5907	49.586	52.2771	3.00098	9.36042	28.9518
3	1	2	8	1	647.49	0.592627	4.93856	0.383882	1.27254	22.2693	10.9628	572.42	80.6418	90	100	84	67	45	62.5	100	64	53.5599	43.6429	0	3	0.5	6.5	1.045	6.68	0	0	5	2.75	36	0.184833	108.137	118.01	0.743	0.182167	145.277	144.125	0.713667	4.34976	10.1158	9.31193	45.9823	2.42352	6.91469	8.99523
4	1	2	9	0	499.08	0.75543	1.36114	0.379963	0.723739	21.9336	13.6163	563.86	82.9739	100	75	84	100	80	100	66.6667	92	55.761	54.9154	0	2.5	0	2	0	0	0	0	1.5	2.5	30	0.222167	111.54	120.27	0.850333	0.193335	120.935	144.265	0.745667			58.5387	43.8961			40.7633
5	0	2	9	0	619.71	0.660212	2.20071	0.378371	1.08623	21.1554	12.0821	603.52	80.6051	100	100	100	97	60	87.5	100	76	59.9325	49.6747	0	3.75	0	3	0	0	0	0	2	1.875	32	0.187667	113.177	122.013	0.672333	0.162167	138.895	167.123	0.624333	28.993	8.68319	38.5728	27.3633	10.207	6.38791	19.355
6	0	2	9	1	692.05	0.309168	0.670244	0.150423	0.386108	23.3152	12.7464	717.42	81.3293	95	100	72	87	60	100	100	80	53.4631	53.9916	0	2.5	1.5	3	0.209	3.34	2.5	0	2.5	2.8125	45	0.171132	112.389	144.328	0.628584	0.157721	129.26	150.394	0.578511	83.0016	45.6311	77.9811	59.4799	24.2669	33.2628	37.3704
7	1	2	9	0	583.01	0.724241	5.29933	0.439203	0.618016	24.6306	15.9878	761.49	81.6959	100	100	84	92	70	100	100	92	55.2927	57.319	0	4.5	1.5	2.5	0	3.34	0	0	1.5	3.5	34	0.181667	112.85	140.178	0.753833	0.174333	132.988	142.707	0.709		8.51567	31.1653	18.8684		2.99174	14.7617
8	1	2	6	1	556.66	0.906873	3.67031	0.505802	2.3215	22.1011	15.1488	691.05	81.9486	100	100	100	100	80	100	100	88	59.067	56.6446	0	1	0	1	0	0	0	0	0.5	1.75	29	0.218335	104.635	113.355	0.767667	0.1565	141.767	204.183	0.708167	4.5508	6.0212	15.0862	7.34926	4.50861	3.67772	8.86967
9	0	2	8	0	417.45	0.596047	1.8587	0.268751	0.650203	24.1932	15.4978	505.78	78.1784	100	100	100	87	75	100	100	80	58.3699	54.0243	0	5	0	2	0	0	0	0	1.5	3.125	29	0.140667	120.573	275.28	0.587167	0.1255	171.783	345.002	0.502833	20.0823	54.5496	24.4362	22.4976	4.88973	14.7399	17.0888
10	0	2	8	1	524.01	0.706361	1.59765	0.357963	0.684005	26.7015	15.0459	639.89	81.1613	100	100	84	97	80	100	100	88	56.5393	57.3289	0	3	1	2	0.418	3.34	0	0	1.25	2.75	37	0.201333	109.575	131.61	0.736	0.16	130.697	207.91	0.695667	7.3662	6.72866	75.5854	36.2718	10.3136	4.84742	71.4148
11	1	2	9	0	501.19	0.649015	3.80455	0.466689	2.21587	25.5922	14.865	596.02	80.0005	100	100	72	87	35	100	66.6667	92	54.5126	49.5258	0	4.5	3	3.5	0.418	3.34	2.5	0	2.25	2.875	53	0.18	110.79	152.573	0.7195	0.144835	144.533	182.295	0.716	7.46783	15.8444	26.5404	22.4077	10.5829	10.5447	18.9957
12	0	2	9	1	688.04	0.736033	1.93693	0.406895	0.968814	24.4573	14.1887	794.58	81.392	100	100	100	87	45	100	100	64	59.9167	46.3258	0	5.5	0	5	0.418	3.34	0	0	3	4	31	0.184668	106.7	107.013	0.684833	0.147167	140.638	129.952	0.6555	0.420089	0.354906	0.71593	0.932262	0.397413	0.384429	0.771806
13	1	2	8	0	588.1	0.579187	4.76044	0.183261	0.648207	21.8397	12.3818	587.89	80.735	60	75	51	35	5	75	100	84	33.9551	51.5658	2	5.5	7	4	1.672	6.68	7.5	0.583333	4	4.3125	62	0.199	108.912	118.99	0.710667	0.1675	136.747	147.272	0.709	7.2399	7.42149	15.5507	22.1687	4.81265	6.29943	7.75817
14	1	2	9	1	577.89	0.890689	1.95849	0.305546	1.15518	24.0818	15.2587	714.12	80.9858	80	25	41	72	45	75	33.3333	52	47.3148	37.7365	1	5	3	5	4.18	6.68	5	0.5	4.5	4.375	40	0.230333	105.815	93.1922	0.857	0.179167	131.185	142.868	0.829333	4.60388	4.58831	25.176	20.8101	3.66869	2.65274	15.5555
15	0	2	7	0	524.77	0.441451	1.50915	0.146579	0.515792	26.1514	16.6314	700.69	80.2838	100	100	84	87	70	100	100	92	54.6741	57.3579	0	2.5	0.5	1	1.672	0	2.5	0	0.5	2.5	34	0.177167	118.292	168.757	0.7285	0.1815	138.495	163.245	0.798	1.02174	25.6476	36.9784	23.4797	1.00103	17.7843	43.6281
16	0	2	8	0	637.32	0.554039	2.43776	0.434225	0.678679	23.693	14.4603	749.86	81.3666	100	100	100	100	75	100	100	92	58.508	57.1596	0	2.5	0	2	0	0	0	0	1.75	1.66562	30	0.2105	115.517	114.27	0.747833	0.170335	140.397	152.457	0.697	3.90416	6.77272	33.7606	31.0267	2.20576	5.8938	8.58654
17	1	2	8	0	562.48	0.554189	1.88578	0.341452	0.70508	22.6806	11.8956	522.31	78.061	100	100	100	82	50	100	66.6667	68	60.8154	43.6265	0.5	4.5	0	4	0	3.34	2.5	0.166667	3.5	2.875	31	0.190167	108.238	121.563	0.771667	0.168	139.14	186.943	0.711833	3.45494	9.17754	22.1223	29.4624	1.61988	3.01853	15.0914
18	1	2	6	0	913.41	0.453115	2.39726	0.22266	0.94749	25.0036	9.8123	741.88	82.7746	100	100	100	77	75	100	100	92	55.6624	57.3388	0	2	0	2.5	0.418	3.34	2.5	0	1.25	2.875	30	0.247	100.208	57.8922	0.821167	0.158167	146.052	97.939	0.756	10.0075	20.5439	49.9324	42.5873	4.01218	8.16172	10.1677
19	0	2	7	0	617.057	0.354759	1.26317	0.251783	0.558775	28.1881	12.6088	665.219	82.7709	95	25	100	57	60	100	100	80	45.7322	55.8047	0	5	1.5	4	0.418	3.34	5	0.0833333	3	3.125	39	0.21176	102.385	104.451	0.76452	0.160467	144.844	213.188	0.704029	6.67203	4.37176	26.8127	22.3447	1.7209	1.6019	0.939803
20	0	2	9	0	760.977	0.526842	0.996244	0.257564	0.526088	23.0268	11.6555	732.96	81.2946	95	100	62	47	45	87.5	100	80	47.0017	51.5233	1	3	2.5	3.5	1.672	3.34	2.5	0.166667	2.5	2.75	61	0.205645	105.728	98.1168	0.786232	0.170349	142.067	129.332	0.794199	14.8717	17.9317	68.1369	87.44	4.13365	3.13968	42.7988
21	1	2	8	0	576.43	0.833062	1.8006	0.431386	0.892845	23.3059	12.9243	603.5	81.0075	95	75	100	100	20	100	66.6667	52	61.0654	37.2021	0	5.5	0	6.5	1.463	3.34	0	0	4.5	2.75	32	0.204	107.99	120.095	0.7405	0.133833	159.89	217.573	0.653667	29.0963	42.8289	75.0283	88.4	16.9188	30.6631	73.141
22	0	2	9	1	531.54	0.602758	1.56041	0.340482	0.422959	22.0938	14.3578	610.02	79.9321	100	100	100	82	55	100	100	80	57.4756	51.8079	0	6	0	4	1.045	3.34	0	0	2.75	4.875	36	0.183	115.203	154.49	0.683833	0.176333	137.392	164.245	0.6755	20.6604	84.3718	87.8229	136.713	6.83014	44.0762	93.334
23	1	2	7	1	532.99	0.790146	2.56339	0.339988	0.902622	23.2549	14.4496	616.22	80.0132	100	100	72	42	65	100	66.6667	68	52.2993	46.7861	0.5	3.5	3	4.5	1.045	3.34	5	0.0833333	3.25	3	45	0.231667	104.765	108.5	0.7715	0.169833	131.755	192.767	0.720833	35.721	40.1728	105.181	128.669	7.88826	13.1388	67.1379
24	0	2	9	0	583.11	0.622678	1.17486	0.315824	0.494503	21.8115	13.5601	638.59	80.7622	100	75	61	92	75	100	100	92	49.6638	59.7448	1	2.5	1	2.5	0.209	3.34	0	0.333333	1.25	2.5	32	0.192	113.737	135.013	0.650833	0.1405	155.423	229.38	0.5535	7.77936	7.48481	58.7291	30.7197	2.94611	3.71776	14.0441
25	1	2	8	0	545.66	0.651523	2.59628	0.400268	1.22531	23.6922	14.3357	646.63	82.6635	85	75	51	67	45	100	100	80	43.5016	55.2398	0.5	5	1	3.5	0.627	3.34	2.5	0.416667	2.5	4.0625	43	0.1565	114.363	200.128	0.612833	0.146167	145.392	199.847	0.631	4.81794	11.5219	40.2669	16.9624	0.828572	2.29979	9.29397
26	0	2	8	0	672.43	0.348289	0.586475	0.260042	0.402219	26.5294	14.4766	784.36	80.5754	95	100	100	92	70	100	100	80	57.9936	53.9238	0	3	0	2.5	0	0	0	0	2	2.75	30	0.2185	98.781	87.913	0.814	0.133667	157.52	179.695	0.744833	36.1135	9.90655	65.5266	85.816	12.7979	4.50222	50.9898
27	0	2	8	1	775.53	0.453728	1.8771	0.140575	0.335469	24.8038	12.2329	751.11	79.1726	95	100	100	82	65	75	100	80	56.7716	50.4351	0	4.5	0.5	2.5	0	3.34	2.5	0.166667	2.5	2.875	33	0.1995	113.76	119.3	0.643	0.178333	137.092	124.827	0.671833	44.0302	27.9709	78.6877	42.3904	43.8472	17.1238	30.811
28	1	2	9	1	700.57	0.728478	2.25979	0.278873	1.23032	22.7778	13.1661	744.62	80.7286	95	100	72	92	70	100	100	84	53.7295	56.1592	0	5	4	2	0.836	3.34	2.5	0	1.75	3.75	43	0.2235	107.878	89.0807	0.79	0.170502	125.772	110.926	0.7735	3.85542	6.79796	36.6498	58.7237	1.5502	3.38078	13.3565
29	1	2	8	1	647.39	0.332087	0.923574	0.0832945	0.236309	24.7181	10.3695	532.25	79.2853	85	25	62	72	85	100	100	88	39.9786	63.2389	1.5	0.5	0.5	1.5	0.209	3.34	0	0.5625	1	1.5	45	0.231335	105.435	89.0898	0.886	0.171	123.868	123.335	0.788333	15.6588	15.162	51.4975	92.016	5.10332	6.15724	32.0566
30	1	2	9	1	604.27	0.672927	2.69171	0.384559	0.670742	26.2983	15.7074	769.41	81.0631	80	100	51	37	35	75	33.3333	60	47.7353	36.7772	1.5	6	2.5	6	2.299	3.34	7.5	0.25	4.5	4.5625	56	0.187167	116.472	130.567	0.665833	0.1695	150.9	149.625	0.654833	15.9171	6.67584	35.937	45.0445	2.77308	2.13194	35.2107
31	0	2	6	0	680.681	0.213271	0.906755	0.244853	0.682157	24.9914	8.61381	484.854	81.1788	90	100	62	77	25	62.5	66.6667	76	52.0242	41.0741	1.5	4	2.5	3.5	1.463	3.34	2.5	0.333333	2.5	3.5625	47	0.234842	103.475	79.2237	0.861044	0.153971	139.591	138.187	0.780864	13.4242	8.08762		145.559	8.73277	5.31219	129.958
32	0	2	9	1	867.43	0.571654	0.465605	0.325479	0.597209	24.162	10.7094	754.42	81.2105	50	0	22	67	40	75	100	68	26.8029	55.8863	5.5	5	6	4.5	2.299	6.68	7.5	2.27083	5	3.4375	68	0.182333	101.449	93.8497	0.6735	0.182	140.115	106.597	0.639167	15.1641	11.5306	94.2171	15.8481	5.63291	4.09745	44.2961
33	1	2	9	0	640.9	0.524996	2.4803	0.396505	1.00919	24.8159	15.0964	788.61	81.5078	100	100	41	87	75	87.5	100	88	49.4794	57.1177	8.5	5.5	0	0.5	2.09	0	0	1.41667	3.75	3.6875	52	0.187668	109.413	107.091	0.691667	0.157	168.515	177.927	0.682667	3.9197	4.79934	50.7833	19.6473	0.464068	0.967359	15.996
34	1	2	7	1	678.63	0.293223	0.901283	0.190796	0.376571	24.4697	11.7516	655.71	82.2208	65	0	62	57	50	87.5	66.6667	76	34.7892	53.211	2.5	5	2.5	5	4.807	6.68	5	1	4.75	4.0625	61	0.243	97.321	70.0273	0.81	0.168167	127.478	108.275	0.794833	7.75477	8.70257	76.6232	77.693	2.56876	4.09189	34.0963
35	0	2	8	1	763.86	0.333818	1.32772	0.0780195	0.45788	23.7657	10.793	666.3	80.8189	100	100	100	97	85	100	100	96	57.7846	59.3895	0	3.5	0	1.5	0	3.34	2.5	0	1.75	2.6875	31	0.2625	99.0727	58.169	0.810667	0.1805	125.058	91.1078	0.783833	19.0859	20.3459	41.6655	40.646	10.0784	16.1216	31.2072
36	1	2	9	0	526.86	0.58485	1.42646	0.353794	0.67604	25.5743	16.4505	702.54	81.0583	100	100	100	90	70	100	100	88	57.692	55.5948	0	3.5	0	2	0.209	3.34	2.5	0	1.5	3	31	0.234	105.6	105.928	0.764833	0.186833	133.953	160.892	0.667167	11.0506	8.95782	38.486	47.8495	4.30808	3.37617	17.4876
37	0	2	8	1	524.023	0.698895	1.81998	0.395771	0.757506	24.6869	15.5414	678.881	81.5343	95	100	72	65	10	62.5	33.3333	28	60.4262	21.2334	0	7	4	7.5	1.463	6.68	5	0	6	4.4375	52	0.178375	117.3	163.419	0.66245	0.146102	139.143	210.034	0.634814	13.0425	10.8454	51.5628	46.9338	4.0216	4.53725	34.3885
38	0	2	7	1	654.87	0.719975	2.33505	0.362316	1.43264	26.697	13.4237	708.97	80.6495	100	100	100	72	55	87.5	100	64	58.2409	46.0689	0	5	0.5	4.5	1.045	3.34	2.5	0.166667	3.75	2.5	43	0.168833	105.688	135.338	0.658667	0.18	136.13	142.952	0.687167	4.13984	4.51629	10.8483	11.3122	1.52451	2.03329	8.685
39	1	2	8	0	822.08	0.65471	3.47634	0.431807	1.03221	25.509	12.3636	851.22	83.7495	100	100	100	90	65	37.5	0	72	65.609	30.0659	0	6.5	0	4.5	1.045	0	0	0.0833333	4.25	3.875	31	0.1805	105.242	88.6183	0.690167	0.148667	149.177	133.058	0.671167	6.81413	6.63336	22.0998	97.9587	3.67798	2.94413	7.78626
40	0	2	7	1	496.64	0.616704	1.90366	0.325024	0.407766	25.4961	16.84	672.15	80.3677	85	100	74	92	55	87.5	100	64	54.4328	48.4939	0.5	4	2.5	3	0.836	3.34	2.5	0.354167	2.5	3.25	56	0.160833	117.437	189.098	0.632	0.149333	168.955	235.073	0.580667	5.46096	13.2478			1.34212	4.05721
41	1	2	9	1	531.29	0.504637	1.8253	0.423327	1.04881	26.1715	13.1327	564.04	80.8399	100	100	84	77	45	100	100	80	54.5626	51.38	0	3	0	5	1.045	3.34	0	0.0833333	4.25	2.125	31	0.186862	126.558	165.401	0.676964	0.155527	165.843	223.048	0.670374	9.44732	13.4649	49.0556	38.5023	3.60051	2.93011	13.5286
42	1	2	8	0	668.42	0.825296	1.69003	0.438509	1.31929	25.5013	13.3232	724.17	81.3172	85	100	62	82	65	100	100	88	48.7333	58.1697	1	5	3	2.5	0.627	3.34	5	0.166667	2	2.8125	43	0.214168	115.698	113.63	0.788	0.173667	126.518	133.697	0.819833	9.35622	6.13419	31.3586	4.50627	6.62961	8.24773	15.604
43	0	2	7	1	543.07	0.538936	3.07977	0.180678	0.713204	23.2811	11.4557	474.57	76.2821	85	100	62	97	75	87.5	100	68	53.2196	52.2849	1.5	6	4	3	1.045	3.34	5	0.333333	2	6.4375	58	0.212333	104.519	108.252	0.802333	0.165833	130.55	130.135	0.808333	29.4322	8.85759	28.0916	19.8317	7.02409	4.95698	17.1045
44	1	2	7	0	786.22	0.725141	3.83515	0.302702	0.815383	25.6444	12.8845	829.42	81.8773	100	100	100	0	0	100	100	0	0	0	0	5	0.5	2	0	0	0	0	1.25	3.75	28	0.2265	105.479	75.2348	0.7175	0.170167	144.117	98.4343	0.647667	12.1802	5.70939	19.7478	7.79468	3.40526	2.3616	4.9506
45	1	2	9	0	706.21	0.662489	2.92705	0.399498	1.84525	24.5349	12.2882	694.54	80.0339	100	100	84	82	50	100	100	80	55.2501	51.9049	0	6.5	0	4	2.09	3.34	0	0	2.5	3.25	32	0.181333	108.285	108.797	0.702167	0.139333	167.077	160.645	0.727833	4.888	1.40731	43.3253	5.53051	7.41226	1.33798	12.5679
46	0	2	6	0	648.31	0.684948	3.87964	0.393155	2.31268	21.7601	10.8679	568.41	80.6743	100	100	84	77	70	100	100	88	53.927	56.357	0	2.5	2	3	0.209	0	0	0	2	2.1875	44	0.227833	98.0328	75.981	0.813	0.146667	148.763	172.03	0.768	4.78967	7.42778	51.9758	28.0311	3.62175	7.24187	26.3123
47	0	2	7	0	604.73	0.62111	2.74517	0.324189	1.06876	25.6722	11.4177	547.41	79.2817	95	100	72	77	65	100	100	92	50.8245	57.8699	0.5	5.5	0	2.5	0	3.34	0	0.166667	1.5	4	37	0.233	103.022	89.6612	0.843167	0.135833	156.762	171.577	0.733333		14.3078	21.1153	66.5167		8.83166	6.99243
48	1	2	6	1	492.61	0.39173	2.46665	0.273929	0.954309	21.4963	10.7176	428.11	81.0879	75	100	62	67	65	100	100	80	46.0057	57.1334	1	0	0.5	1.5	0.418	3.34	2.5	0.333333	1.25	1.25	47	0.197998	93.964	132.483	0.798667	0.187167	156.047	196.17	0.718	16.9278	8.61419	48.6125	85.635	2.34912	2.16805	30.8049
49	1	2	8	1	661.95	0.423416	1.66454	0.202357	0.489573	24.7186	12.4469	662.84	80.4493	95	100	72	67	45	87.5	100	56	53.7646	44.4813	0	0	1	2.5	0	3.34	0	0	2	0	49	0.2395	111.067	80.3912	0.869833	0.194333	123.163	100.825	0.879833	5.3361	9.93583	93.0303	64.5669	2.0495	7.14822	38.4037
50	1	2	7	0	577.31	0.754655	0.821477	0.536852	0.326023	26.6472	13.7696	640.76	80.6054	100	100	100	92	70	100	100	84	58.4295	54.5004	0	3.5	0	2.5	0	0	2.5	0	2	2.58125	31	0.221833	99.8412	97.0543	0.894333	0.204167	134.728	135.078	0.820833	2.85669	7.29182	10.3295	123.273	2.37588	5.92002	5.43972
51	1	2	6	0	680.1	0.80389	1.60738	0.354462	0.840621	24.5795	13.1031	730.3	81.9508	100	100	72	87	50	75	66.6667	36	61.6649	33.1105	0.5	1	2	4.5	1.881	3.34	2.5	0.166667	4.5	1.75	41	0.22733	105.118	80.9588	0.876833	0.171667	148.703	123.478	0.815833	11.1821		17.0664	52.7589	10.0262		11.0547
[truncated: 1 more columns]
